# Supplementary material for: Targeting the HIV-infected brain to improve ischemic stroke outcome
Source: Nat Commun. 2019 May 1;10:2009. doi: 10.1038/s41467-019-10046-x (PMC6494822; doi:10.1038/s41467-019-10046-x)
Supplement: Supplementary file 4 — Source Data [file 41467_2019_10046_MOESM4_ESM.xlsx]

## Sheet: Figure 1b
Figure 1b
Non-infected						EcoHIV
1 day	4 days	7 days	14 days			1 day	4 days	7 days	14 days
17.9656	27.737	20.4261	49.5416			34.8887	27.1989	78.5936	50.3576
18.3316	57.8256	22.2095	40.2044			54.2235	74.8351	29.4421	44.5369
40.2547	48.3875	31.3635	15.4542			22.3548	45.1739	60.3213	63.1718
20.6327	35.5298	36.896	20.0741			41.3511	59.8267	40.6427	22.2071
14.219	61.2441	17.127	12.6783			20.2576	78.9781	36.6367	48.5664
40.0741	47.7819	35.3	41.172			57.9896	70.7947	69.2479	46.1229
15.4542	39.9115	18.6269	31.819			71.4966		58.0141	56.0301
24.734	47.1912	25.9026				26.0952		40.8372
11.2404	57.8132	17.6884				47.1343		55.7204
10.3575
14.154

## Sheet: Figure 2a
Figure 2a
ZO-1
Mock	1336.71	1343.72	1118.87	1552.31	1446.28	1348.75
EcoHIV	851.234	1238.07	1095.88	1004.41	978.58	756.46

## Sheet: Figure 2b
Figure 2b
Laminin
Mock	1053.35	854.189	846.764	841.637	857.921	947.229
EcoHIV	845.659	1170.47	1039.45	877.004	1048.2	1145.33

## Sheet: Figure 2c
Figure 2c
ICAM1
Mock	767.764	807.428	982.356	740.842	834.166	933.983
EcoHIV	1400.74	1125.16	1001.92	1023.33	969.953	1012.75

## Sheet: Figure 2d
Figure 2d
P-Selectin
Mock	500.321	375.165	369.144	412.564	359.586	372.27
EcoHIV	498.036	513.914	579.943	768.825	490.285	859.468

## Sheet: Figure 2e
Figure 2e
NaF fluoresence (RFU)
Mock	295.264	276.492	284.059	301.64	317.113	291.512	281.792	286.232	312.051	324.668
EcoHIV	316.991	313.558	401.602	321.426	312.002	319.809	311.444	391.64	321.169	315.091

## Sheet: Figure 3a
Figure 3a
Laminin
Mock	1344.04	1621.31	1530.37	2070.35	1811.65	1630.5
EcoHIV	1141.77	1049.14	1086.57	942.772	1312.78	1136.65

## Sheet: Figure 3b
Figure 3b
ICAM1
Mock	537.097	436.641	606.574	722.051	508.293	501.375
EcoHIV	747.787	680.156	657.774	674.415	661.506	825.997

## Sheet: Figure 3c
Figure 3c
P-Selectin
Mock	589.773	727.337	654.026	611.59	591.316	458.589
EcoHIV	805.556	756.349	874.557	787.627	713.294	676.303

## Sheet: Figure 3d
Figure 3d
Mock
Sham	1.13741	1.22103	1.00257	1.24225	0.757755	1.58794	0.412064	1
1 day	1.48066	2.39344	3.39095	5.31718	3.75703	5.60912	2.61913	2.9885	3.75703
4 days	5.60912	2.61913	2.9885	12.9927	16.9595	14.9822	2.60316	0.752242	3.66102	13.0956	34.7668	27.0752
7 days	8.23974	1.92956	3.01723	0.635772	5.53145	6.24232	19.6792	2.29976	3.60013	1.8795	11.9404	9.15324
14 days	4.31956	5.5779	4.87641	2.94279	10.613	6.48663	9.05348	9.18617	6.83681	19.6505
EcoHIV
Sham	5.47455	2.65459	8.16954	5.79801	2.02425	5.86446	1.60235	6.09814	4.48581	3.33015					Antibody used		Abcam ICAM1 rabbit antibody ab179707
1 day	4.19249	4.67243	10.3991	3.70515	8.55464	8.55464	11.8463								Secondary		Licor Donkey anti-rabbit 800cw 926-32213
4 days	18.302	22.207	6.23765	11.8463	25.4454	26.4464	31.2701	7.32845	7.02559	17.1202
7 days	9.66633	7.77158	1.65755	3.82418	3.77979	3.66893	11.3988	11.6692	2.34177	11.7042	6.79711	15.6907			Housekeeping gene		Novus Biologicals anti-GAPDH 680 dylight (NB600-502FR)
14 days	15.4158	10.9281	11.4256	13.0272	21.7676	9.17681																.
					Base of membrane cut to stain for Iba1 (Figure 4H)

[truncated: 27 more sheets: Figure 3e, Figure4a, Figure 4b, Figure 4c, Figure 4d, Figure 4e, Figure 4f, Figure 4g, Figure 4h, Figure 5a, Figure 5b, Figure 6a, Figure 6b, Figure 6c, Figure 7a, Figure 7b, Figure 7c, Figure 7d, Figure 7e, Figure 7f …]
